# Supplementary material for: Comparative Studies of the Effectiveness of Rotational and Vibratory Machining
Source: Materials (Basel). 2026 Apr 13;19(8):1554. doi: 10.3390/ma19081554 (PMC13118132; doi:10.3390/ma19081554)
Supplement: Supplementary file 1 [file materials-19-01554-s001.zip]

Archive with 1 entries (1 files):
- materials-4213172-supplementary.pdf
